# Supplementary material for: A Strategy for Simultaneous Engineering of Interspecies Cross-Reactivity, Thermostability, and Expression of a Bispecific 5T4 x CD3 DART® Molecule for Treatment of Solid Tumors
Source: Antibodies (Basel). 2025 Jan 17;14(1):7. doi: 10.3390/antib14010007 (PMC11755548; doi:10.3390/antib14010007)
Supplement: Supplementary file 1 [file antibodies-14-00007-s001.zip]

Archive with 1 entries (1 files):
- antibodies-3292232-Supplementary Materials.pdf
